# Supplementary material for: Patterns of acquired HIV-1 drug resistance mutations and predictors of virological failure in Moshi, Northern Tanzania
Source: PLoS One. 2020 Sep 28;15(9):e0232649. doi: 10.1371/journal.pone.0232649 (PMC7521739; doi:10.1371/journal.pone.0232649)
Supplement: S1 Dataset — (XLSX) [file pone.0232649.s001.xlsx]

## Sheet: Demographic and clinical data
Site	Date of interview_Sample date	Study ID	Age (years)	Sex (1=Male; 2=Female)	Marital status (1=Single, 2=Married, 3=Divorced_Separated, 4=Widow_widowed, 5=Cohabiting	Occupation_(1= Peasant, 2=Business, 3=Employee, 4=Student, 5=House wife, 6=others	Other occupation	DateconfirmedHIVpos_qn9a	Baseline_cd4_count_before_ART_qn11a	Followup_cd4_counts_qn13a	WHO_clinical_stage_on_initiation_of_ART_qn14	WHO_clinical_stage_on_date_of_interview_qn15	Virological Failure (0=No, 1=Yes)	Date started ART	Duration on ART (years)	HAART initiated (1=TDF+3TC+EFV, 2=TDF+3TC+NVP, 3=TDF+FTC+EFV, 4=TDF+FTC+NVP, 5=AZT+3TC+EFV, 6=AZT+3TC+NVP, 7=Other)	other HAARTinitiated	Ever switched ART (0=No, 1=Yes)	if ever switched, this is the current ART onuse	ARTadherencestatus (0=poor, 1=good)
Mawenzi RRH	2018-05-05	MVS01	50	2	4	3		2001-07-15	93	845	4	4	0	2005-05-05	13	7	Triomune (T30)	1	TDF+3TC+EFV	1
Mawenzi RRH	2018-05-15	MVS08	41	2	2	2		2005-11-08	80	741	3	3	0	2005-12-01	13	6		0		1
KCMC	2018-04-06	KVS01	43	2	2	2		2014-01-15	286	631	2	2	0	2014-03-05	4	1		0		1
KCMC	2018-04-30	KVS02	42	2	3	2		2010-01-15	38	859	1	1	0	2010-02-12	8	3		0		1
KCMC	2018-05-16	KVS08	54	2	4	2		2015-07-15	150	1276	2	2	0	2015-09-19	3	7	ABC+3TC+EFV	0		1
Majengo HC	2018-05-22	MJVS02	62	1	2	1		2015-10-31	273	273	1	1	0	2015-10-31	3	1		0		1
Majengo HC	2018-05-22	MJVS04	31	1	2	2		2011-11-11	753	475	1	1	0	2012-06-06	6	1		0		1
Majengo HC	2018-05-23	MJVS06	45	2	3	6	Teacher	2003-07-16	93	479	3	3	0	2005-11-14	13	7	Triomune (T30)	1	AZT+3TC+NVP	1
Mawenzi RRH	2018-05-05	MVS06	44	1	3	2		2014-01-17	140	296	4	4	0	2014-03-11	4	1		1	ABC+3TC+ATV/r	1
Pasua HC	2018-05-30	PVS01	28	2	3	2		2016-09-05	372	518	1	1	0	2016-11-01	2	1		0		1
Pasua HC	2018-06-01	PVS06	46	2	1	2		2015-02-20	67	487	3	3	0	2015-03-20	3	1		0		1
Pasua HC	2018-06-01	PVS07	32	2	1	3		2013-08-06	26	488	2	2	0	2013-09-06	5	6		0		1
Pasua HC	2018-06-25	PVS12	40	2	3	2		2013-01-24	314	742	1	1	0	2014-11-17	4	1		0		1
Pasua HC	2018-06-27	PVS13	46	2	4	2		2006-09-14	270	586	2	2	0	2011-07-22	7	6		1	TDF+3TC+EFV	1
Pasua HC	2018-06-27	PVS15	47	2	2	5		2012-04-16	277	419	2	2	0	2012-06-22	6	6		1	TDF+3TC+EFV	1
KCMC	2018-04-30	KVS05	50	2	2	1		2013-07-15	49	480	2	2	0	2013-07-24	5	5		1	TDF+3TC+EFV	1
KCMC	2018-05-18	KVS12	58	2	1	3		2011-08-15	267	730	2	2	0	2012-07-06	6	3		0		1
Majengo HC	2018-05-22	MJVS03	38	2	2	2		2014-10-04	190	190	2	2	0	2015-01-16	3	1		0		1
Majengo HC	2018-05-25	MJVS07	47	2	2	2		2011-09-19	19	167	2	2	0	2011-09-27	7	5		1	TDF+3TC+EFV	1
Pasua HC	2018-06-22	PVS10	52	2	2	5		2006-07-15	24	602	4	4	0	2006-11-11	12	7	d4T+3TC+NVP	1	AZT+3TC+NVP	1
Pasua HC	2018-06-29	PVS17	71	2	4	6	Jobless	2014-05-29	393	583	3	3	0	2015-02-16	4	1		0		1
Mawenzi RRH	2018-05-05	MVS05	50	2	3	3		2015-08-28	21	21	3	3	0	2015-09-21	3	1		0		1
KCMC	2018-05-18	KVS14	50	1	1	1		2016-03-20	214.203	330	4	4	0	2016-05-30	2	1		0		1
KCMC	2018-04-30	KVS03	40	2	5	2		2004-07-15	25	938	3	3	0	2005-07-15	13	5		1	TDF+FTC+ATV/r	1
Pasua HC	2018-06-25	PVS11	46	2	2	2		2014-07-15	570	813	2	2	0	2017-01-16	1	1		0		1
Mawenzi RRH	2018-05-05	MVS07	48	2	2	1		2009-01-21	190	520	3	3	0	2010-07-22	8	6		0		1
Mawenzi RRH	2018-05-15	MVS09	63	1	2	6	Retired teacher	2006-06-27	169	315	2	2	0	2006-09-15	12	6		0		1
Mawenzi RRH	2018-05-05	MVS02	58	2	4	3		2003-03-15	142	1549	4	4	0	2004-04-26	14	7	Triomune (T30)	1	aluviar+abacavir	1
KCMC	2018-05-16	KVS07	50	2	1	2		2012-07-15	31	868	3	3	0	2012-07-15	6	6		1	TDF+3TC+EFV	1
Pasua HC	2018-06-20	PVS09	48	2	4	2		2016-01-27	350	491	2	2	0	2016-03-07	2	1		0		1
Majengo HC	2018-05-22	MJVS01	45	2	3	2		2016-09-26	329	329	1	1	0	2016-10-26	2	1		0		1
KCMC	2018-04-30	KVS04	37	1	2	2		2013-07-17	2	220	4	4	0	2013-08-02	5	3		0		1
Pasua HC	2018-06-29	PVS16	59	2	3	2		2009-09-28	173	671	4	4	0	2009-10-13	8	6		0		1
Mawenzi RRH	2018-05-15	MVS12	54	1	2	1		2004-02-20	74	243	3	3	0	2010-07-02	8	5		0		1
Mawenzi RRH	2018-05-15	MVS11	52	2	4	1		2007-10-09	214.203	312	3	3	0	2012-11-20	6	5		0		1
Mawenzi RRH	2018-05-15	MVS13	43	2	1	1		2010-01-21	188	946	4	4	0	2010-02-19	8	5		0		1
Mawenzi RRH	2018-05-05	MVS04	38	2	4	2		2008-06-09	159	659	2	3	0	2010-02-09	8	7	Combivir+NVP	1	AZT+3TC+NVP	1
Mawenzi RRH	2018-05-15	MVS10	44	2	3	2		2010-05-17	172	786	3	3	0	2011-07-19	7	5		0		1
Pasua HC	2018-05-30	PVS02	44	1	2	2		2009-09-11	252	547	1	1	0	2013-05-15	5	3		1	TDF+3TC+EFV	1
Majengo HC	2018-05-29	MJVS10	44	1	4	6	Porter	2013-07-15	243	740	1	1	0	2013-11-22	5	1		0		1
KCMC	2018-05-18	KVS13	78	2	3	2		2010-01-14	110	887	1	1	0	2010-08-23	8	3		0		1
Pasua HC	2018-06-29	PVS18	52	2	2	2		2012-10-29	28	325	3	3	0	2012-12-03	6	6		1	TDF+3TC+EFV	1
Majengo HC	2018-05-23	MJVS05	46	2	2	2		2014-06-11	128	495	1	1	0	2014-06-11	4	1		0		1
Pasua HC	2018-06-01	PVS04	58	2	4	2		2013-02-05	33	254	2	2	0	2013-05-03	5	5		0		1
Majengo HC	2018-05-25	MJVS09	65	2	4	2		2016-06-07	309	309	2	2	0	2016-06-15	2	1		0		1
Pasua HC	2018-05-30	PVS03	60	1	4	1		2009-04-22	11	555	2	2	0	2009-04-29	9	6		0		1
Mawenzi RRH	2018-05-05	MVS03	43	1	2	3		2004-07-15	163	609	2	2	0	2005-06-20	13	7	Triomune (T30)	1	AZT+3TC+NVP	1
KCMC	2018-04-30	KVS06	58	2	4	1		2005-07-15	651	885	1	1	0	2007-08-15	11	5		1	TDF+FTC+EFV	1
Majengo HC	2018-05-25	MJVS08	42	2	2	2		1999-08-15	211	661	1	1	0	2010-03-10	8	5		1	AZT+3TC+NVP	1
Pasua HC	2018-06-29	PVS19	36	1	3	2		2012-04-16	67	182	3	3	0	2013-09-18	5	3		1	TDF+3TC+EFV	1
Majengo HC	2018-05-29	MJVS11	50	2	3	1		2011-11-11	480	793	1	1	0	2014-03-11	4	5		1	TDF+3TC+EFV	1
KCMC	2018-05-18	KVS15	49	2	3	1		2016-01-29	338	303	4	4	0	2016-02-10	2	1		0		1
Pasua HC	2018-06-01	PVS05	61	1	4	6	Carpenter	2013-04-29	83	439	2	2	0	2013-05-02	5	5		0		1
Mawenzi RRH	2018-05-17	MVS14	59	2	1	2		2009-01-11	131	460	4	4	0	2009-01-22	9	7	Triomune 30	1	AZT+3TC+NVP	1
KCMC	2018-05-18	KVS11	52	1	2	1		2005-03-15	216	419	3	3	0	2005-05-25	13	7	d4T+3TC+NVP	1	AZT+3TC+NVP	1
Pasua HC	2018-06-20	PVS08	65	1	2	6	Retired	2012-08-21	106	473	3	3	0	2012-09-18	6	3		1	TDF+3TC+EFV	1
Pasua HC	2018-06-27	PVS14	37	2	3	2		2016-06-13	584	694	1	1	0	2016-12-30	1	1		0		1
KCMC	2018-05-16	KVS09	50	2	1	3		2010-10-15	71	912	2	2	0	2011-09-21	7	3		0		1
Majengo HC	2018-05-29	MJVS12	62	1	2	1		1999-07-17	297	558	3	3	0	2001-01-28	17	7	Triomune 40 then Triomune 30	1	AZT+3TC+NVP	1
KCMC	2018-05-16	KVS10	47	2	3	1		2004-05-15	122	326	3	3	0	2004-10-25	14	7	Triomune (T30)	1	TDF+FTC+EFV	1
Mawenzi RRH	2018-05-17	MVS15	42	2	5	2		2012-01-17	366	164	3	3	0	2012-02-24	6	6		0		1
Majengo HC	2018-03-07	MJ02	39	2	2	6	teacher	2012-02-14	148	581	4	4	1	2012-03-10	6	5		1	Atriplar	1
Mawenzi RRH	2018-02-13	M01	54	2	3	2		2006-10-11	443	342	4	4	1	2009-02-02	9	5		1	TDF+3TC+EFV	0
KCMC	2018-02-24	K22	21	2	1	2		2000-07-15	245	783	2	2	1	2004-10-16	14	6		0		1
Majengo HC	2018-03-16	MJ07	32	2	1	1		2005-02-01	214.203	191	4	4	1	2015-02-01	3	1		0		1
KCMC	2018-03-02	K31	48	2	5	3		2016-08-31	343	651	1	1	1	2016-10-05	2	1		0		0
KCMC	2018-01-31	K07	47	2	2	2		2010-03-15	206	334	1	4	1	2010-05-31	8	7	AZT+3TC+NVP	1	TDF+FTC+ATV/r	1
KCMC	2018-02-16	K14	56	2	2	2		1986-07-15	50	99	3	3	1	1986-07-30	32	7	Duovir	1	AZT+3TC+NVP	0
KCMC	2018-02-26	K26	49	2	4	2		2009-08-15	43	253	2	2	1	2009-09-18	8	6		1	Atriplar	0
KCMC	2018-01-22	K01	52	2	4	3		2005-04-04	56	827	2	2	1	2005-04-04	13	7	Triomune (T30)	1	ABC+3TC+LPV/r	1
KCMC	2018-02-24	K25	19	1	1	4		2007-07-15	427	666	3	4	1	2008-01-07	10	5		0		1
Pasua HC	2018-03-13	P01	47	1	3	1		2014-07-15	412	479	2	2	1	2014-12-04	4	1		0		1
Majengo HC	2018-03-14	MJ06	51	1	2	6	Driver	2014-01-16	51	65	3	3	1	2014-01-21	4	6		1	TDF+3TC+EFV	1
KCMC	2018-02-28	K28	29	2	2	2		2012-07-15	319	343	1	1	1	2013-05-02	5	6		0		0
KCMC	2018-03-02	K30	79	1	4	6	Retired	2008-03-15	172	204	2	2	1	2008-07-11	10	7	d4T+3TC+NVP	1	TDF+3TC+EFV	1
Pasua HC	2018-06-25	P04	41	2	2	6	Jobless	2010-07-15	59	113	3	3	1	2010-10-06	8	6		1	TDF+3TC+EFV	1
KCMC	2018-01-31	K08	41	2	2	1		2006-10-11	608	804	1	1	1	2011-07-30	7	1		0		1
KCMC	2018-01-24	K02	41	2	2	5		2012-01-19	113	174	3	3	1	2012-03-13	5	5		1	ABC+3TC+ATV/r	1
KCMC	2018-03-24	K35	18	1	1	4		2013-02-15	68	418	2	2	1	2013-03-04	5	5		0		1
Majengo HC	2018-03-07	MJ04	46	2	4	2		2011-03-14	108	473	2	2	1	2011-03-30	7	5		0		0
Mawenzi RRH	2018-02-15	M06	49	2	4	2		2012-07-30	56	549	2	2	1	2013-08-19	5	6		0		0
Majengo HC	2018-03-07	MJ01	48	2	3	2		2008-09-03	48	134	3	3	1	2009-07-03	9	5		0		1
KCMC	2018-01-27	K05	20	1	1	6	Jobless	2005-07-15	214.203	14	4	4	1	2012-03-14	5	1		1	TDF+FTC+ATV/r	1
Mawenzi RRH	2018-02-22	M09	46	2	2	2		2016-04-20	9	9	3	3	1	2016-08-05	2	1		1	TDF+FTC+ATV/r	0
Mawenzi RRH	2018-03-29	M13	34	1	2	3		2013-07-03	245	606	2	2	1	2013-08-19	5	5		0		1
KCMC	2018-02-23	K16	44	2	1	2		2005-07-15	565	137	1	1	1	2015-04-24	3	1		0		0
KCMC	2018-02-26	K27	24	2	1	2		2004-04-29	112	299	4	4	1	2004-11-29	14	7	TDF+FTC+LPV/r	1	ABC+3TC+LPV/r	0
Mawenzi RRH	2018-02-13	M04	68	2	4	1		2007-01-30	277	516	2	2	1	2007-04-27	11	6		0		1
Mawenzi RRH	2018-03-29	M12	15	1	1	4		2014-05-05	256	449	1	3	1	2014-05-22	4	5		0		1
Mawenzi RRH	2018-03-29	M11	58	1	2	1		2009-09-01	208	413	3	3	1	2010-03-03	8	5		0		1
Pasua HC	2018-06-01	P03	45	2	3	2		2013-05-24	77	129	1	1	1	2013-10-09	5	6		1	TDF+3TC+EFV	1
KCMC	2018-02-28	K29	34	2	3	2		2009-07-15	214.203	180	3	3	1	2009-10-21	9	5		1	TDF+FTC+ATV/r	0
Mawenzi RRH	2018-05-17	M14	52	2	3	1		2015-02-28	628	964	4	4	1	2015-04-29	3	1		0		1
Mawenzi RRH	2018-02-13	M03	69	1	2	1		2009-07-15	45	56	2	2	1	2009-11-30	9	6		0		0
Mawenzi RRH	2018-02-13	M02	35	2	4	3		2012-12-03	155	433	2	2	1	2013-08-05	5	6		0		1
Mawenzi RRH	2018-02-15	M05	53	2	1	5		2008-07-16	220	535	4	4	1	2008-07-16	10	7	Triomune	1	AZT+3TC+NVP	0
Mawenzi RRH	2018-02-20	M08	32	1	2	2		2010-04-29	175	190	3	3	1	2010-08-10	8	7	atriplar	1	TDF+FTC+EFV	0
KCMC	2018-02-21	K15	49	2	4	2		2006-01-15	252	134	1	1	1	2006-02-10	12	7	d4T+3TC+NVP	1	AZT+3TC+NVP	0
KCMC	2018-03-12	K32	41	1	2	3		2014-06-04	8	8	3	3	1	2014-09-01	4	1		0		0
Mawenzi RRH	2018-03-29	M10	41	1	3	1		2010-03-22	161	179	2	2	1	2010-05-20	8	6		0		1
Pasua HC	2018-03-13	P02	54	2	3	1		2009-07-15	179	91	3	3	1	2010-01-15	8	5		0		1
KCMC	2018-02-24	K24	18	2	1	4		2013-04-16	107	36	4	4	1	2013-05-04	1	5		1	ABC+3TC+ATV/r	0
Majengo HC	2018-03-07	MJ05	45	2	3	2		2013-03-18	173	382	3	3	1	2013-05-27	5	3		0		0
KCMC	2018-02-24	K19	17	1	1	4		2006-07-15	128	163	3	3	1	2012-12-17	6	7	ABC+3TC+EFV	1	ABC+3TC+LPV/r	1
KCMC	2018-02-02	K10	35	1	1	6	Self employed	2016-08-19	50	18	3	2	1	2016-11-03	2	1		0		0
KCMC	2018-02-24	K20	20	2	1	4		2006-07-15	729	564	2	2	1	2012-06-07	6	6		1	TDF+FTC+EFV	0
KCMC	2018-01-27	K04	17	1	1	4		2009-03-16	413	252	2	2	1	2011-04-11	7	6		1	ABC+3TC+ATV/r	0
KCMC	2018-02-24	K21	20	1	1	6	Jobless	2003-07-15	471	621	3	3	1	2005-06-24	13	7	ZVD+3TC+EFV	0		1
KCMC	2018-03-24	K36	29	2	1	4		2007-07-15	15	719	3	3	1	2008-07-30	10	5		0		1
KCMC	2018-02-24	K23	17	2	1	4		2007-10-11	754	907	3	3	1	2009-12-07	9	5		0		0
KCMC	2018-02-24	K18	17	1	1	2		2005-02-24	154	401	3	3	1	2012-07-18	6	5		0		0
KCMC	2018-03-24	K37	15	2	1	4		2009-12-02	15	399	3	3	1	2009-12-02	9	7	d4T+3TC+NVP	1	AZT+3TC+NVP	1
KCMC	2018-01-27	K06	23	1	1	2		2002-07-15	214.203	586	3	3	1	2005-04-25	13	7	Triomune30	1	AZT+3TC+EFV	0
KCMC	2018-01-31	K09	37	2	2	6	Security Officer-KIA	2009-06-03	138	440	3	2	1	2009-09-28	9	7	d4T+3TC+NVP	1	TDF+3TC+EFV	0
Mawenzi RRH	2018-02-20	M07	52	1	4	1		2014-06-23	47	186	2	2	1	2014-07-11	4	7	ABC+3TC+EFV	0		0
KCMC	2018-02-07	K11	55	1	2	1		2012-12-19	32	214	4	4	1	2013-02-17	6	7	ZVD+3TC+EFV	1	ABC+3TC+LPV/r	0
KCMC	2018-03-24	K34	16	1	1	4		2009-05-08	220	44	1	3	1	2013-04-08	5	5		0		1
KCMC	2018-03-12	K33	32	2	2	2		2005-12-22	1000	1245	4	4	1	2007-11-15	11	6		1	ABC+3TC+ATV/r	1
KCMC	2018-02-07	K12	29	2	1	6	Self employed	2011-12-19	201	560	1	1	1	2012-12-12	6	5		0		0
KCMC	2018-02-24	K17	15	1	1	4		2009-11-02	233	459	3	3	1	2011-05-02	7	6		0		0
KCMC	2018-01-27	K03	18	1	1	4		2008-07-15	586	29	3	3	1	2008-10-13	10	7	d4T+3TC+EFV	1	AZT+3TC+EFV	0
KCMC	2018-02-14	K13	43	2	4	5		2008-03-15	200	218	2	2	1	2008-05-30	10	7	d4T+3TC+NVP	1	AZT+3TC+NVP	0
Majengo HC	2018-03-07	MJ03	36	1	2	6	Driver	2009-09-11	188	265	3	3	1	2009-09-16	9	1		0		0
KCMC	2018-05-16	K38	46	1	4	6	Mechanic	2005-01-15	106	10	4	4	1	2005-02-28	13	7	TDF+FTC+LPV/r	1	ABC+3TC+ATV/r	1
